# Supplementary material for: Global Geographic and Temporal Analysis of SARS-CoV-2 Haplotypes Normalized by COVID-19 Cases During the Pandemic
Source: Front Microbiol. 2021 Feb 17;12:612432. doi: 10.3389/fmicb.2021.612432 (PMC7971176; doi:10.3389/fmicb.2021.612432)
Supplement: Supplementary file 1 [file Data_Sheet_1.zip]

Archive with 17 entries (17 files):
- Figure_S1.jpg
- Figure_S2.jpg
- Figure_S3.jpg
- Figure_S4.jpg
- Figure_S5.jpg
- Figure_S6.jpg
- Figure_S7.jpg
- Figure_S8.jpg
- Figure_S9.jpg
- Figure_S10.jpg
- Figure_S11.jpg
- Figure_S12.jpg
- Figure_S13.jpg
- Figure_S14.jpg
- Figure_S15.jpg
- Table_S1.jpg
- Table_S2.jpg
