# Supplementary material for: Global Geographic and Temporal Analysis of SARS-CoV-2 Haplotypes Normalized by COVID-19 Cases During the Pandemic
Source: Front Microbiol. 2021 Feb 17;12:612432. doi: 10.3389/fmicb.2021.612432 (PMC7971176; doi:10.3389/fmicb.2021.612432)
Supplement: Supplementary file 2 [file Data_Sheet_2.zip]

Archive with 20 entries (20 files):
- 9_09-24_to_09-27.pdf
- 10_09-28_to_09-29.pdf
- 11_09-30_to_10-04.pdf
- 12_10-05_to_10-18.pdf
- 13_10-19_to_10-26.pdf
- 14_10-27_to_11-01.pdf
- 15_11-02_to_11-04.pdf
- 16_11-05_to_11-08.pdf
- 17_11-09_to_11-15.pdf
- 18_11-16_to_11-22.pdf
- 19_11-23_to_11-29.pdf
- 20_11-30_to_11-30.pdf
- 1_12-01_to_04-28.pdf
- 2_04-29_to_05-18.pdf
- 3_05-19_to_06-07.pdf
- 4_06-08_to_06-30.pdf
- 5_07-01_to_07-23.pdf
- 6_07-24_to_08-23.pdf
- 7_08-24_to_09-10.pdf
- 8_09-11_to_09-23.pdf
